# Supplementary material for: Cucumber-Derived Exosome-like Vesicles and PlantCrystals for Improved Dermal Drug Delivery
Source: Pharmaceutics. 2022 Feb 22;14(3):476. doi: 10.3390/pharmaceutics14030476 (PMC8955785; doi:10.3390/pharmaceutics14030476)
Supplement: Supplementary file 1 [file pharmaceutics-14-00476-s001.zip]

Archive with 1 entries (1 files):
- pharmaceutics-1596204-supplementary.pdf
